# Supplementary material for: Hydrophobicity-Driven Increases in Editing in Mitochondrial mRNAs during the Evolution of Kinetoplastids
Source: Mol Biol Evol. 2023 Apr 8;40(4):msad081. doi: 10.1093/molbev/msad081 (PMC10118304; doi:10.1093/molbev/msad081)
Supplement: msad081_Supplementary_Data [file msad081_supplementary_data.zip]

Archive with 3 entries (3 files):
- File S2.xlsx
- Supplementary Figures.pdf
- File S1.xlsx
