# Supplementary material for: Hydrophobicity-Driven Increases in Editing in Mitochondrial mRNAs during the Evolution of Kinetoplastids
Source: Mol Biol Evol. 2023 Apr 8;40(4):msad081. doi: 10.1093/molbev/msad081 (PMC10118304; doi:10.1093/molbev/msad081)
Supplement: msad081_Supplementary_Data [file msad081_supplementary_data.zip › File S1.xlsx]

## Sheet: Sequences
gene/mRNA	specie	Group	Accession
ATP6	Jakoba libera	jakobid	KC353355.1:c18321-17548
	Lacrimia lanifica	diplonemid	MN109017.1
	Diplonema ambulator	diplonemid	MF436931.1:28-603
	Trypanosoma brucei	kinetoplastid	M33228.1
	Reclinomonas americana	jakobid	KC353356.1:60494-61243
	Trypanosoma cruzi	kinetoplastid	U38184.1:3-704
	Trypanosoma vivax	kinetoplastid	KM386447.1
	Leishmania tarentolae	kinetoplastid	M33229.1:32-730
	Crithidia fasciculata	kinetoplastid	U30222.1:28-160
	Leptomonas pyrrhocoris	kinetoplastid	MF409185.1
	Angomonas deanei	kinetoplastid	KJ778684.1:c21160-20440
	Bodo saltans	kinetoplastid	MH614645.1:14341-15015
	Endotrypanum schaudinni	kinetoplastid	BK010874.1:7102-7650
COX1	Trypanosoma brucei	kinetoplastid	X01094.1:c5321-3672
	Trypanosoma cruzi	kinetoplastid	DQ343645.1:14477-16126
	Leishmania tarentolae	kinetoplastid	COIM10126.1:c12830-11181
	Crithidia fasciculata	kinetoplastid	CM003437.1:6076-6709
	Leptomonas pyrrhocoris	kinetoplastid	BK010873.1:c12949-11288
	Angomonas deanei	kinetoplastid	KJ778684.1:14715-16364
	Bodo saltans	kinetoplastid	MH614645.1:4820-6463
	Endotrypanum schaudinni	kinetoplastid	BK010874.1:c13412-11724
	Jakoba libera	jakobid	KC353355.1:c16108-14516
	Reclinomonas americana	jakobid	KC353356.1:20285-21088
	Lacrimia lanifica	diplonemid	MN109019.1
	Euglena gracilis	euglenid	Y07965.1:1090-2577
	Diplonema ambulator	diplonemid	MF436933.1
COX2	Jakoba libera	jakobid	KC353355.1:c14447-13665
	Euglena gracilis	euglenid	KT732264.1:c1177-587																	mitochondrial
	Trypanosoma cruzi	kinetoplastid	L22643.1:13-645
	Trypanosoma brucei	kinetoplastid	M94286.1:9111-9736
	Diplonema ambulator	diplonemid	MF436934.1
	Reclinomonas americana	jakobid	KC353356.1:65558-66349
	Lacrimia lanifica	diplonemid	MN109020.1
	Trypanosoma vivax	kinetoplastid	COIIKM386449.1
	Leishmania tarentolae	kinetoplastid	COIIL07544.1:1-633
	Crithidia fasciculata	kinetoplastid	CM003437.1
	Leptomonas pyrrhocoris	kinetoplastid	BK010873.1:9601-10229
	Angomonas deanei	kinetoplastid	KJ778684.1:c18043-17415
	Bodo saltans	kinetoplastid	F041331.1
	Bodo saltans	kinetoplastid	MH614645.1:c8221-7591
	Endotrypanum schaudinni	kinetoplastid	BK010874.1:10035-10663
COX3	Trypanosoma brucei	kinetoplastid	M20379.1:44-910
	Trypanosoma vivax	kinetoplastid	KM386445.1
	Leishmania tarentolae	kinetoplastid	L07539.1:41-904
	Crithidia fasciculata	kinetoplastid	X05063.1:2331-3194
	Leptomonas pyrrhocoris	kinetoplastid	MF409188.1
	Angomonas deanei	kinetoplastid	KJ778684.1:c23123-22257
	Bodo saltans	kinetoplastid	MH614645.1:13433-14299
	Endotrypanum schaudinni	kinetoplastid	BK010874.1:4861T5851
	Jakoba libera	jakobid	KC353355.1:c43192-42386
	Reclinomonas americana	jakobid	KC353358.1:20291-21094
	Diplonema ambulator	diplonemid	MF436935.1:27-863
	Euglena gracilis	euglenid	KT732264.1:c581-96
	Lacrimia lanifica	diplonemid	MN109021.1
CytB	Trypanosoma brucei	kinetoplastid	M19064.1:34-99
	Trypanosoma brucei	kinetoplastid	M94286.1:5275-6354
	Jakoba libera	jakobid	KC353355.1:c10989-9811
	Diplonema ambulator	diplonemid	MF436932.1:27-1121
	Trypanosoma cruzi	kinetoplastid	DQ343645.1:8881-9960
	Lacrimia lanifica	diplonemid	MN109018.1
	Trypanosoma vivax	kinetoplastid	KM386446.1
	Leishmania tarentolae	kinetoplastid	L07542.1:35-799
	Crithidia fasciculata	kinetoplastid	M19066.1:33-101
	Leptomonas pyrrhocoris	kinetoplastid	MF409189.1:1-1116
	Angomonas deanei	kinetoplastid	KJ778684.1:c22248-21170
	Bodo saltans	kinetoplastid	MH614644.1:c1817-705
	Endotrypanum schaudinni	kinetoplastid	BK010874.1:5931-7009
	Reclinomonas americana	jakobid	KC353356.1:62088-63260
NAD1	Reclinomonas americana	jakobid	KC353356.1:16464-18548
	Jakoba libera	jakobid	KC353355.1:c45192-44185
	Trypanosoma brucei	kinetoplastid	ND1M94286.1:c9122-8166
	Trypanosoma cruzi	kinetoplastid	DQ343645.1:11822-12763
	Trypanosoma vivax	kinetoplastid	KM386509.1:c7479-6516
	Leishmania tarentolae	kinetoplastid	M10126.1:c9489-8548
	Crithidia fasciculata	kinetoplastid	CM003437.1:c20647-21592
	Leptomonas pyrrhocoris	kinetoplastid	BK010873.1:c9595-8654
	Angomonas deanei	kinetoplastid	KJ778684.1:18045-18989
	Bodo saltans	kinetoplastid	MH614645.1:c4770-3826
	Endotrypanum schaudinni	kinetoplastid	BK010874.1:c10036-9089
	Diplonema ambulator	diplonemid	MF436936.1:27-950
	Euglena gracilis	euglenid	KT732265.1:c1103-204
NAD5	Trypanosoma brucei	kinetoplastid	M94286.1:14490-16259
	Trypanosoma cruzi	kinetoplastid	DQ343645.1:18274-20043
	Trypanosoma vivax	kinetoplastid	ND5KM386509.1:12961-14733
	Leishmania tarentolae	kinetoplastid	ND5M10126.1:14924-16696
	Crithidia fasciculata	kinetoplastid	CM003437.1:14439-16211
	Leptomonas pyrrhocoris	kinetoplastid	BK010873.1:14971-16743
	Angomonas deanei	kinetoplastid	KJ778684.1:c12831-11059
	Bodo saltans	kinetoplastid	MH614645.1:c9501-8854
	Bodo saltans	kinetoplastid	AF041330.1
	Endotrypanum schaudinni	kinetoplastid	BK010874.1:15472-17244
	Jakoba libera	jakobid	KC353355.1:c74011-71957
	Trypanosoma cruzi	kinetoplastid	DQ343645.1:18274-20043
	Diplonema ambulator	diplonemid	MF436938.1
	Euglena gracilis	euglenid	KT732267.1:643-2283
	Reclinomonas americana	jakobid	KC353356.1:54506-56518
NAD7	Reclinomonas americana	jakobid	KC353356.1:c40945-39755
	Lacrimia lanifica	diplonemid	MN109029.1
	Trypanosoma brucei	kinetoplastid	ND7M55645.1:40-1200
	Jakoba libera	jakobid	KC353355.1:c20288-19053
	Diplonema ambulator	diplonemid	MF436939.1:28-1155
	Trypanosoma brucei	kinetoplastid	M55645.1:40-1200
	Leishmania tarentolae	kinetoplastid	L07537.1:1-1198
	Crithidia fasciculata	kinetoplastid	CM003437.1:2890-4039
	Leptomonas pyrrhocoris	kinetoplastid	MF409196.1
	Angomonas deanei	kinetoplastid	KJ778684.1:c24265-23124
	Bodo saltans	kinetoplastid	MH614645.1:12202-13383
	Endotrypanum schaudinni	kinetoplastid	BK010874.1:3750-4937
NAD9	Trypanosoma brucei	kinetoplastid	L05586.1
	Trypanosoma vivax	kinetoplastid	KM386443.1
	Leishmania tarentolae	kinetoplastid	Z37536.1
	Leptomonas pyrrhocoris	kinetoplastid	MF409182.1
	Lacrimia lanifica	diplonemid	MN109031.1
	Jakoba libera	jakobid	KC353355.1:c21005-20292
	Reclinomonas americana	jakobid	KC353357.1:c41609-40992
RPS12	Trypanosoma brucei	kinetoplastid	M77751.1
	Euglena gracilis	euglenid	LQMU01000001.1:13054-13431
	Jakoba libera	jakobid	NC_021127.1:c48663-48283
	Reclinomonas americana	jakobid	KC353358.1:15362-15757
